# Supplementary material for: Individual Circadian Preference, Eating Disorders and Obesity in Children and Adolescents: A Dangerous Liaison? A Systematic Review and a Meta-Analysis
Source: Children (Basel). 2022 Jan 28;9(2):167. doi: 10.3390/children9020167 (PMC8870066; doi:10.3390/children9020167)
Supplement: Supplementary file 1 [file children-09-00167-s001.zip]

Archive with 1 entries (1 files):
- children-1559485-supplementary.pdf
